# Supplementary material for: Calf aversion to hot-iron disbudding
Source: Sci Rep. 2019 Mar 29;9:5344. doi: 10.1038/s41598-019-41798-7 (PMC6441027; doi:10.1038/s41598-019-41798-7)
Supplement: Supplementary file 1 — data set [file 41598_2019_41798_MOESM1_ESM.csv]

ID	First_Treatment	Color_sedation	Pen	time	Test
7123	Disbudding	Red	Middle	1801	1
7123	Disbudding	Red	Middle	471	2
7123	Disbudding	Red	Middle	758	3
7125	Control	Blue	Middle	1023	1
7125	Control	Blue	Middle	1333	2
7125	Control	Blue	Middle	1076	3
7127	Disbudding	Blue	Middle	297	1
7127	Disbudding	Blue	Middle	595	2
7127	Disbudding	Blue	Middle	1335	3
7128	Control	Red	Middle	1515	1
7128	Control	Red	Middle	3839	2
7128	Control	Red	Middle	1053	3
7131	Disbudding	Blue	Middle	1855	1
7131	Disbudding	Blue	Middle	1710	2
7131	Disbudding	Blue	Middle	1060	3
7133	Control	Red	Middle	1634	1
7134	Control	Blue	Middle	1344	1
7133	Control	Red	Middle	1199	2
7134	Control	Blue	Middle	1407	2
7135	Disbudding	Blue	Middle	1878	1
7136	Disbudding	Red	Middle	4448	1
7133	Control	Red	Middle	932	3
7134	Control	Blue	Middle	762	3
7135	Disbudding	Blue	Middle	1446	2
7136	Disbudding	Red	Middle	1201	2
7135	Disbudding	Blue	Middle	2986	3
7136	Disbudding	Red	Middle	1937	3
7123	Disbudding	Red	Control	287	1
7123	Disbudding	Red	Control	685	2
7123	Disbudding	Red	Control	69	3
7125	Control	Blue	Control	158	1
7125	Control	Blue	Control	212	2
7125	Control	Blue	Control	407	3
7127	Disbudding	Blue	Control	221	1
7127	Disbudding	Blue	Control	305	2
7127	Disbudding	Blue	Control	215	3
7128	Control	Red	Control	430	1
7128	Control	Red	Control	791	2
7128	Control	Red	Control	325	3
7131	Disbudding	Blue	Control	785	1
7131	Disbudding	Blue	Control	368	2
7131	Disbudding	Blue	Control	177	3
7133	Control	Red	Control	518	1
7134	Control	Blue	Control	283	1
7133	Control	Red	Control	363	2
7134	Control	Blue	Control	139	2
7135	Disbudding	Blue	Control	1480	1
7136	Disbudding	Red	Control	637	1
7133	Control	Red	Control	388	3
7134	Control	Blue	Control	331	3
7135	Disbudding	Blue	Control	407	2
7136	Disbudding	Red	Control	512	2
7135	Disbudding	Blue	Control	703	3
7136	Disbudding	Red	Control	816	3
7123	Disbudding	Red	Disbudding	69	1
7123	Disbudding	Red	Disbudding	152	2
7123	Disbudding	Red	Disbudding	1083	3
7125	Control	Blue	Disbudding	90	1
7125	Control	Blue	Disbudding	170	2
7125	Control	Blue	Disbudding	339	3
7127	Disbudding	Blue	Disbudding	65	1
7127	Disbudding	Blue	Disbudding	0	2
7127	Disbudding	Blue	Disbudding	0	3
7128	Control	Red	Disbudding	120	1
7128	Control	Red	Disbudding	584	2
7128	Control	Red	Disbudding	549	3
7131	Disbudding	Blue	Disbudding	375	1
7131	Disbudding	Blue	Disbudding	352	2
7131	Disbudding	Blue	Disbudding	28	3
7133	Control	Red	Disbudding	218	1
7134	Control	Blue	Disbudding	153	1
7133	Control	Red	Disbudding	33	2
7134	Control	Blue	Disbudding	659	2
7135	Disbudding	Blue	Disbudding	855	1
7136	Disbudding	Red	Disbudding	315	1
7133	Control	Red	Disbudding	560	3
7134	Control	Blue	Disbudding	692	3
7135	Disbudding	Blue	Disbudding	452	2
7136	Disbudding	Red	Disbudding	12	2
7135	Disbudding	Blue	Disbudding	531	3
7136	Disbudding	Red	Disbudding	177	3
